# Supplementary material for: Cell Counting and Cell Cycle Analysis of Simple Non-Cultured Endothelial Cell Injection (SNEC-I) Therapy: Characterization for Clinical Translation
Source: Cells. 2025 Jun 27;14(13):986. doi: 10.3390/cells14130986 (PMC12248661; doi:10.3390/cells14130986)
Supplement: Supplementary file 1 [file cells-14-00986-s001.zip]

Archive with 1 entries (1 files):
- cells-3518062-supplementary.pdf
